# Supplementary material for: CRISPR-Cas9 and Cas12a target site richness reflects genomic diversity in natural populations of Anopheles gambiae and Aedes aegypti mosquitoes
Source: BMC Genomics. 2024 Jul 17;25:700. doi: 10.1186/s12864-024-10597-4 (PMC11253549; doi:10.1186/s12864-024-10597-4)
Supplement: Supplementary file 1 — Supplementary Material 1 [file 12864_2024_10597_MOESM1_ESM.xlsx]

## Sheet: Sheet1
Targets filtering for Cas9 and Cas12a nucleases using Anopheles and Aedes populations
Cas9 nuclease	Anopheles	Aedes
# all targets (unique)	3932873	3665000
targets pass mismatch filters	1277823 (32.49%)	858176 (23.42%)
targets pass GC filters	3531442 (89.79%)	3016380 (82.30%)
targets pass efficiency filters	2422365 (61.59%)	1946078 (53.10%)
targets hit CDS	2829474 (72%)	2632337 (72%)
potential targets (pass all filters without natural populations)	516241 (13.13%)	379147 (10.35%)
good targets (out of potential, introducing natural populations)	114669 (22.21%)	76961 (20.3%)
Cas12a nuclease	Anopheles	Aedes
# all targets (unique)	1535035	2126127
targets pass mismatch filters	1351644 (88.05%)	1695992 (79.77%)
targets pass GC filters	1005008 (65.47%)	1249707 (58.78%)
targets pass efficiency filters	487120 (31.73%)	716463 (33.70%)
targets hit CDS	646341 (42.1%)	977085 (46%)
potential targets (pass all filters without natural populations)	188834 (12.30%)	265419 (12.48%)
good targets (out of potential, introducing natural populations)	37969 (20.11%)	53494 (20.15%)
