# Supplementary material for: CRISPR-Cas9 and Cas12a target site richness reflects genomic diversity in natural populations of Anopheles gambiae and Aedes aegypti mosquitoes
Source: BMC Genomics. 2024 Jul 17;25:700. doi: 10.1186/s12864-024-10597-4 (PMC11253549; doi:10.1186/s12864-024-10597-4)
Supplement: Supplementary file 2 — Supplementary Material 2 [file 12864_2024_10597_MOESM2_ESM.xlsx]

## Sheet: Ae.aegypti
Sample ID	Collection Location	Disctrict	Country	Year	Latitude	Longitude	SRA Project ID
2018PURI002	Guaynabo	Puerto Rico	USA	2018	18.3667	-66.1	PRJNA1090933
2018PURI003	Guaynabo	Puerto Rico	USA	2018	18.3667	-66.1	PRJNA1090933
2018PURI004	Guaynabo	Puerto Rico	USA	2018	18.3667	-66.1	PRJNA1090933
2018PURI005	Guaynabo	Puerto Rico	USA	2018	18.3667	-66.1	PRJNA1090933
2018PURI009	Guaynabo	Puerto Rico	USA	2018	18.3667	-66.1	PRJNA1090933
2018PURI010	Guaynabo	Puerto Rico	USA	2018	18.3667	-66.1	PRJNA1090933
Ae13CLOV028	Clovis	Consolidated	USA	2013	36.8134	-119.667	PRJNA385349
Ae13CLOV030	Clovis	Consolidated	USA	2013	36.8132	-119.67	PRJNA385349
Ae13CLOV032	Clovis	Consolidated	USA	2013	36.8117	-119.669	PRJNA385349
Ae13CLOV043	Clovis	Consolidated	USA	2013	36.8112	-119.672	PRJNA385349
Ae14EXET135	Exeter	Tulare Delta	USA	2014	36.3007	-119.155	PRJNA385349
Ae14EXET165	Exeter	Tulare Delta	USA	2014	36.3038	-119.158	PRJNA385349
Ae14EXET174	Exeter	Tulare Delta	USA	2014	36.3011	-119.156	PRJNA385349
Ae14SAMC001	Menlo Park	San Mateo	USA	2014	37.4341	-122.197	PRJNA385349
Ae15FRES008.05	Fresno	Fresno	USA	2015	36.8037	-119.803	PRJNA385349
Ae15FRES017	Fresno	Fresno	USA	2015	36.84	-119.905	PRJNA385349
Ae15GARG021	Garden Grove	Orange	USA	2015	33.7627	-117.918	PRJNA385349
Ae15GARG026	Garden Grove	Orange	USA	2015	33.7627	-117.918	PRJNA385349
Ae15IMPE002	Brawley/Calipatria	Imperial	USA	2015	32.9742	-115.535	PRJNA385349
Ae15KER005	Arvin	Kern	USA	2015	35.2012	-118.839	PRJNA385349
Ae15MADE001	Madera	Madera	USA	2015	36.9626	-120.106	PRJNA385349
Ae15MADE015	Madera	Madera	USA	2015	36.9267	-120.05	PRJNA385349
Ae15MISV029	Mission Viejo	Orange	USA	2015	33.6067	-117.674	PRJNA385349
Ae15MISV036	Mission Viejo	Orange	USA	2015	33.6067	-117.674	PRJNA385349
Ae15PRET1.3	Pretoria	South Africa	South Africa	2017	-25.7461	28.1881	PRJNA385349
Ae15RPT1e.6	Rooipoort	South Africa	South Africa	2017	-28.6372	24.28	PRJNA385349
Ae15SAMC001	Menlo Park	San Mateo	USA	2015	37.4331	-122.199	PRJNA385349
Ae15SAMC004	Menlo Park	San Mateo	USA	2015	37.4351	-122.206	PRJNA385349
Ae15SAND001	San Diego	San Diego	USA	2015	32.5556	-117.051	PRJNA385349
Ae15SAND002	San Diego	San Diego	USA	2015	32.5556	-117.051	PRJNA385349
Ae15SAND015	Chula Vista	San Diego	USA	2015	32.6034	-117.059	PRJNA385349
Ae15SANG073	Sanger	Consolidated	USA	2015	36.7224	-119.506	PRJNA385349
Ae15SHG24.5	Shingwedzi	South Africa	South Africa	2017	-23.1165	31.4301	PRJNA385349
Ae16CLOV002	Clovis	Consolidated	USA	2016	36.8202	-119.675	PRJNA385349
Ae16CLOV003	Clovis	Consolidated	USA	2016	36.8202	-119.675	PRJNA385349
Ae16CLOV007	Clovis	Consolidated	USA	2016	36.8054	-119.668	PRJNA385349
Ae16CLOV008	Clovis	Consolidated	USA	2016	36.7904	-119.651	PRJNA385349
Ae16COMF3.001	East Los Angeles	Greater LA	USA	2015	34.0074	-118.165	PRJNA385349
Ae16CUER001	Cuernavaca		Mexico	2016	17.5936	-100.848	PRJNA385349
Ae16CUER002	Cuernavaca		Mexico	2016	17.5936	-100.848	PRJNA385349
Ae16CUER025	Cuernavaca		Mexico	2016	17.5936	-100.848	PRJNA385349
Ae16KEYW001	Key West	Florida	USA	2016	24.5568	-81.7829	PRJNA385349
Ae16VERO001	Vero Beach	Florida	USA	2016	27.5872	-80.3734	PRJNA385349
Ae16VERO002	Vero Beach	Florida	USA	2016	27.5872	-80.3734	PRJNA385349
Ae16VERO003	Vero Beach	Florida	USA	2016	27.5872	-80.3734	PRJNA385349
Ae16WEV016	Pomona/Montclair	San Gabiel Valley	USA	2016	34.0669	-117.711	PRJNA385349
Ae17AZRT194	Phoenix	Maricopa	USA	2017	33.5139	-112.476	PRJNA725510
Ae17AZRT207	Phoenix	Maricopa	USA	2017	33.5139	-112.476	PRJNA725510
Ae17AZRT834	Phoenix	Maricopa	USA	2017	33.5139	-112.476	PRJNA725510
Ae17AZRT837	Phoenix	Maricopa	USA	2017	33.5139	-112.476	PRJNA725510
Ae17COA005	Cathedral City/Palm Desert	Coachella	USA	2017	33.8181	-116.469	PRJNA607233
Ae17COA019	Cathedral City/Palm Desert	Coachella	USA	2017	33.8008	-116.465	PRJNA607233
Ae17COA026	Cathedral City/Palm Desert	Coachella	USA	2017	33.7115	-116.388	PRJNA607233
Ae17CON022	Kingsburg	Consolidated	USA	2017	36.5331	-119.552	PRJNA607233
Ae17CON033	Kingsburg	Consolidated	USA	2017	36.5139	-119.56	PRJNA607233
Ae17CON035	Reedley	Consolidated	USA	2017	36.5876	-119.45	PRJNA607233
Ae17CON038	Reedley	Consolidated	USA	2017	36.6149	-119.444	PRJNA607233
Ae17CON056	Kingsburg	Consolidated	USA	2017	36.5123	-119.544	PRJNA607233
Ae17CON058	Sanger	Consolidated	USA	2017	36.7142	-119.582	PRJNA607233
Ae17CON069	Fowler	Consolidated	USA	2017	36.6362	-119.686	PRJNA607233
Ae17CON074	Laton	Consolidated	USA	2017	36.4386	-119.685	PRJNA607233
Ae17CON075	Sanger	Consolidated	USA	2017	36.7006	-119.547	PRJNA607233
Ae17CON093	Selma	Consolidated	USA	2017	36.5814	-119.606	PRJNA607233
Ae17CON094	Selma	Consolidated	USA	2017	36.5729	-119.605	PRJNA607233
Ae17CON097	Fowler	Consolidated	USA	2017	36.6256	-119.688	PRJNA607233
Ae17CON112	Fowler	Consolidated	USA	2017	36.6362	-119.669	PRJNA607233
Ae17CON114	Laton	Consolidated	USA	2017	36.4363	-119.684	PRJNA607233
Ae17CON124	Laton	Consolidated	USA	2017	36.4332	-119.684	PRJNA607233
Ae17FRE005	Kerman	Fresno	USA	2017	36.7275	-120.069	PRJNA607233
Ae17FRE006	Kerman	Fresno	USA	2017	36.7213	-120.051	PRJNA607233
Ae17FRE011	Fresno	Fresno	USA	2017	36.7677	-119.883	PRJNA607233
Ae17FRE018	Kerman	Fresno	USA	2017	36.7242	-120.077	PRJNA607233
Ae17GLA001	Whittier	Greater LA	USA	2017	33.9513	-118.043	PRJNA607233
Ae17GLA002	East Los Angeles	Greater LA	USA	2017	34.0137	-118.141	PRJNA607233
Ae17GLA003	Downey	Greater LA	USA	2017	33.9305	-118.139	PRJNA607233
Ae17GLA005	Hacienda Heights	Greater LA	USA	2017	34.0176	-117.979	PRJNA607233
Ae17GLA006	East Los Angeles	Greater LA	USA	2017	34.0352	-118.154	PRJNA607233
Ae17GLA008	Downey	Greater LA	USA	2017	33.9468	-118.115	PRJNA607233
Ae17GLA010	Downey	Greater LA	USA	2017	33.9338	-118.156	PRJNA607233
Ae17GLA013	Whittier	Greater LA	USA	2017	33.9206	-118.021	PRJNA607233
Ae17GLA016	Whittier	Greater LA	USA	2017	33.9854	-118.052	PRJNA607233
Ae17GLA017	East Los Angeles	Greater LA	USA	2017	34.0519	-118.194	PRJNA607233
Ae17IMP001	El Centro	Imperial	USA	2017	32.7806	-115.559	PRJNA607233
Ae17IMP005	Calexico	Imperial	USA	2017	32.6747	-115.515	PRJNA607233
Ae17IMP009	Brawley/Calipatria	Imperial	USA	2017	32.9753	-115.522	PRJNA607233
Ae17IMP013	El Centro	Imperial	USA	2017	32.7864	-115.543	PRJNA607233
Ae17IMP017	Calexico	Imperial	USA	2017	32.6656	-115.488	PRJNA607233
Ae17IMP021	Calexico	Imperial	USA	2017	32.6671	-115.492	PRJNA607233
Ae17IMP045	El Centro	Imperial	USA	2017	32.8097	-115.574	PRJNA607233
Ae17IMP051	Brawley/Calipatria	Imperial	USA	2017	33.1289	-115.515	PRJNA607233
Ae17KER001	Arvin	Kern	USA	2017	35.2116	-118.839	PRJNA607233
Ae17KIN068	Lenmoore	Kings	USA	2017	36.3129	-119.786	PRJNA607233
Ae17KIN071	Hanford	Kings	USA	2017	36.3532	-119.654	PRJNA607233
Ae17KIN072	Hanford	Kings	USA	2017	36.3019	-119.655	PRJNA607233
Ae17KIN077	Lenmoore	Kings	USA	2017	36.3104	-119.783	PRJNA607233
Ae17KIN089	Corcoran	Kings	USA	2017	36.0998	-119.568	PRJNA607233
Ae17KIN091	Corcoran	Kings	USA	2017	36.0988	-119.571	PRJNA607233
Ae17KIN092	Hanford	Kings	USA	2017	36.3555	-119.641	PRJNA607233
Ae17KIN096	Lenmoore	Kings	USA	2017	36.3111	-119.788	PRJNA607233
Ae17MAD035	Madera	Madera	USA	2017	36.9631	-120.081	PRJNA607233
Ae17NOR001	Riverside	Northwest	USA	2017	33.9122	-117.452	PRJNA607233
Ae17NOR005	Riverside	Northwest	USA	2017	33.9117	-117.451	PRJNA607233
Ae17NOR007	Riverside	Northwest	USA	2017	33.9124	-117.452	PRJNA607233
Ae17NOR008	Riverside	Northwest	USA	2017	33.9124	-117.452	PRJNA607233
Ae17ORA016	Santa Ana	Orange	USA	2017	33.7711	-117.856	PRJNA607233
Ae17ORA037	Orange	Orange	USA	2017	33.7761	-117.818	PRJNA607233
Ae17ORA056	Brea	Orange	USA	2017	33.9421	-117.919	PRJNA607233
Ae17ORA058	Santa Ana	Orange	USA	2017	33.7264	-117.882	PRJNA607233
Ae17ORA063	La Habra	Orange	USA	2017	33.942	-117.932	PRJNA607233
Ae17ORA090	Santa Ana	Orange	USA	2017	33.7498	-117.9	PRJNA607233
Ae17ORA093	La Habra	Orange	USA	2017	33.9381	-117.976	PRJNA607233
Ae17ORA112	Garden Grove	Orange	USA	2017	33.7721	-117.897	PRJNA607233
Ae17ORA115	Orange	Orange	USA	2017	33.7752	-117.82	PRJNA607233
Ae17ORA121	Brea	Orange	USA	2017	33.9116	-117.877	PRJNA607233
Ae17ORA129	La Palma/Stanton	Orange	USA	2017	33.849	-118.037	PRJNA607233
Ae17ORA131	La Habra	Orange	USA	2017	33.9213	-117.945	PRJNA607233
Ae17ORA137	La Palma/Stanton	Orange	USA	2017	33.8062	-117.992	PRJNA607233
Ae17ORA146	Brea	Orange	USA	2017	33.92	-117.921	PRJNA607233
Ae17ORA148	Orange	Orange	USA	2017	33.7969	-117.856	PRJNA607233
Ae17ORA153	La Palma/Stanton	Orange	USA	2017	33.7794	-117.992	PRJNA607233
Ae17ORA158	Anaheim	Orange	USA	2017	33.8375	-117.928	PRJNA607233
Ae17ORA161	Mission Viejo	Orange	USA	2017	33.6131	-117.67	PRJNA607233
Ae17ORA163	Mission Viejo	Orange	USA	2017	33.6113	-117.679	PRJNA607233
Ae17ORA169	Garden Grove	Orange	USA	2017	33.7805	-117.944	PRJNA607233
Ae17ORA170	Anaheim	Orange	USA	2017	33.8434	-117.9	PRJNA607233
Ae17SBC002	Colton	San Bernardino	USA	2017	34.0735	-117.308	PRJNA607233
Ae17SBC033	Colton	San Bernardino	USA	2017	34.0759	-117.347	PRJNA607233
Ae17SBC036	Colton	San Bernardino	USA	2017	34.0576	-117.332	PRJNA607233
Ae17SDC004	Chula Vista	San Diego	USA	2017	32.6227	-117.048	PRJNA607233
Ae17SDC013	Vista	San Diego	USA	2017	33.2037	-117.25	PRJNA607233
Ae17SDC014	Vista	San Diego	USA	2017	33.2191	-117.248	PRJNA607233
Ae17SGV001	Montery Park	San Gabiel Valley	USA	2017	34.0391	-118.149	PRJNA607233
Ae17SGV002	Montery Park	San Gabiel Valley	USA	2017	34.0391	-118.149	PRJNA607233
Ae17SGV011	Alhambra	San Gabiel Valley	USA	2017	34.0973	-118.119	PRJNA607233
Ae17SGV016	Alhambra	San Gabiel Valley	USA	2017	34.083	-118.159	PRJNA607233
Ae17SGV077	Alhambra	San Gabiel Valley	USA	2017	34.0749	-118.149	PRJNA607233
Ae17SGV078	Pomona/Montclair	San Gabiel Valley	USA	2017	34.0663	-117.745	PRJNA607233
Ae17SGV098	Pomona/Montclair	San Gabiel Valley	USA	2017	34.0648	-117.766	PRJNA607233
Ae17TUE020	Tulare	Tulare	USA	2017	36.2317	-119.327	PRJNA607233
Ae17TUL011	Visalia	Tulare Delta	USA	2017	36.3259	-119.306	PRJNA607233
Ae17TUL041	Visalia	Tulare Delta	USA	2017	36.3199	-119.311	PRJNA607233
Ae17TUL076	Visalia	Tulare Delta	USA	2017	36.3199	-119.311	PRJNA607233
Ae18DVCD055-HT	Exeter	Delta	USA	2018	36.2942	-119.143	PRJNA725510
Ae18DVCD057-HT	Exeter	Delta	USA	2018	36.2942	-119.143	PRJNA725510
Ae18DVCD072-HT	Exeter	Delta	USA	2018	36.2942	-119.143	PRJNA725510
Ae18DVCD094-HT	Exeter	Delta	USA	2018	36.2942	-119.143	PRJNA725510
Ae20ANAS001	St Augustine	Anastasia	USA	2020	29.9012	-81.3126	PRJNA725510
Ae20ANAS002	St Augustine	Anastasia	USA	2020	29.9012	-81.3126	PRJNA1090933
Ae20ANAS003	St Augustine	Anastasia	USA	2020	29.9012	-81.3126	PRJNA1090933
Ae20STLC001	St. Lucie	St. Lucie	USA	2020	27.3093	-80.3405	PRJNA725510
Ae20STLC002	St. Lucie	St. Lucie	USA	2020	27.3093	-80.3405	PRJNA1090933
Ae20STLC003	St. Lucie	St. Lucie	USA	2020	27.5295	-80.317	PRJNA725510
Ae20STLC004	St. Lucie	St. Lucie	USA	2020	27.5295	-80.317	PRJNA1090933
Ae20TAMP002	Tampa	Hillsborough	USA	2020	27.9653	-82.4945	PRJNA1090933
Ae20TAMP003	Tampa	Hillsborough	USA	2020	27.9653	-82.4945	PRJNA1090933
Ae20TAMP005	Tampa	Hillsborough	USA	2020	27.9653	-82.4945	PRJNA1090933
Ae20TAMP006	Tampa	Hillsborough	USA	2020	28.0094	-82.462	PRJNA1090933
Ae20TAMP008	Tampa	Hillsborough	USA	2020	28.0094	-82.462	PRJNA1090933
Ae20TAMP009	Tampa	Hillsborough	USA	2020	28.0094	-82.462	PRJNA1090933
Ae21KWES001	Key West	Monroe	USA	2021	24.5526	-81.7932	PRJNA1090933
Ae21KWES002	Key West	Monroe	USA	2021	24.5526	-81.7932	PRJNA1090933
Ae21KWES003	Key West	Monroe	USA	2021	24.5526	-81.7932	PRJNA1090933
Ae21KWES004	Key West	Monroe	USA	2021	24.5526	-81.7932	PRJNA1090933
Aeg-BG01	Bagamoyo		Tanzania	2019	-6.43648	38.9068	PRJNA1013434
Aeg-BG02	Bagamoyo		Tanzania	2019	-6.43648	38.9068	PRJNA1013434
Aeg-BG03	Bagamoyo		Tanzania	2019	-6.43648	38.9068	PRJNA1013434
Aeg-BG04	Bagamoyo		Tanzania	2019	-6.43648	38.9068	PRJNA1013434
Aeg-BG05	Bagamoyo		Tanzania	2019	-6.43648	38.9068	PRJNA1013434
Aeg-BG06	Bagamoyo		Tanzania	2019	-6.43648	38.9068	PRJNA1013434
Aeg-BG07	Bagamoyo		Tanzania	2019	-6.43648	38.9068	PRJNA1013434
Aeg-BG08	Bagamoyo		Tanzania	2019	-6.43648	38.9068	PRJNA1013434
Aeg-NP01	North Palmetto	Manatee	USA	2018	27.5475	-82.5598	PRJNA1013434
Aeg-NP02	North Palmetto	Manatee	USA	2018	27.5475	-82.5598	PRJNA1013434
Aeg-NP03	North Palmetto	Manatee	USA	2018	27.5475	-82.5598	PRJNA1013434
Aeg-NP04	North Palmetto	Manatee	USA	2018	27.5475	-82.5598	PRJNA1013434
Aeg-NP05	North Palmetto	Manatee	USA	2018	27.5475	-82.5598	PRJNA1013434
Aeg-NP06	North Palmetto	Manatee	USA	2018	27.5475	-82.5598	PRJNA1013434
Aeg-NP07	North Palmetto	Manatee	USA	2018	27.5475	-82.5598	PRJNA1013434
Aeg-NP08	North Palmetto	Manatee	USA	2018	27.5475	-82.5598	PRJNA1013434
SRR11006480	SRR11006480	Mindin	Senegal		14.0747	-15.2834	PRJNA602495
SRR11006482	SRR11006482	Mindin	Senegal		14.0747	-15.2834	PRJNA602495
SRR11006487	SRR11006487	Bangkok	Thailand				PRJNA602495
SRR11006497	SRR11006497	Kedougou	Senegal		12.5587	-12.1864	PRJNA602495
SRR11006498	SRR11006498	Ganda	Kenya		-3.22049	40.0646	PRJNA602495
SRR11006501	SRR11006501	Kedougou	Senegal		12.5587	-12.1864	PRJNA602495
SRR11006502	SRR11006502	Kedougou	Senegal		12.5587	-12.1864	PRJNA602495
SRR11006513	SRR11006513	Thies	Senegal		14.7578	-16.9386	PRJNA602495
SRR11006524	SRR11006524	Ouahigouya	Burkina Faso		13.5833	-2.41667	PRJNA602495
SRR11006527	SRR11006527	Ouahigouya	Burkina Faso		13.5833	-2.41667	PRJNA602495
SRR11006529	SRR11006529	Ouahigouya	Burkina Faso		13.5833	-2.41667	PRJNA602495
SRR11006543	SRR11006543	Kumasi	Ghana		6.67545	-1.56655	PRJNA602495
SRR11006546	SRR11006546	Kumasi	Ghana		6.67545	-1.56655	PRJNA602495
SRR11006551	SRR11006551	Kumasi	Ghana		6.67545	-1.56655	PRJNA602495
SRR11006567	SRR11006567	Kintampo	Ghana		8.0528	-1.72528	PRJNA602495
SRR11006573	SRR11006573	Kintampo	Ghana		8.0528	-1.72528	PRJNA602495
SRR11006574	SRR11006574	Kintampo	Ghana		8.0528	-1.72528	PRJNA602495
SRR11006583	SRR11006583	Bantata	Senegal		12.675	-12.3271	PRJNA602495
SRR11006584	SRR11006584	Bantata	Senegal		12.675	-12.3271	PRJNA602495
SRR11006587	SRR11006587	Bantata	Senegal		12.675	-12.3271	PRJNA602495
SRR11006603	SRR11006603	Awka	Nigeria		6.25099	7.00216	PRJNA602495
SRR11006604	SRR11006604	Awka	Nigeria		6.25099	7.00216	PRJNA602495
SRR11006605	SRR11006605	Awka	Nigeria		6.25099	7.00216	PRJNA602495
SRR11006609	SRR11006609	Arabuko	Kenya		-3.29709	39.9488	PRJNA602495
SRR11006614	SRR11006614	Tab	Burkina Faso		12.3746	-1.49806	PRJNA602495
SRR11006618	SRR11006618	Tab	Burkina Faso		12.3746	-1.49806	PRJNA602495
SRR11006619	SRR11006619	Tab	Burkina Faso		12.3746	-1.49806	PRJNA602495
SRR11006620	SRR11006620	Arabuko	Kenya		-3.29709	39.9488	PRJNA602495
SRR11006623	SRR11006623	LG	Burkina Faso		12.3746	-1.49806	PRJNA602495
SRR11006626	SRR11006626	LG	Burkina Faso		12.3746	-1.49806	PRJNA602495
SRR11006628	SRR11006628	LG	Burkina Faso		12.3746	-1.49806	PRJNA602495
SRR11006642	SRR11006642	Arabuko	Kenya		-3.29709	39.9488	PRJNA602495
SRR11006646	SRR11006646	Rabai	Kenya	2009	-3.9342	39.5731	PRJNA602495
SRR11006647	SRR11006647	Rabai	Kenya	2009	-3.9342	39.5731	PRJNA602495
SRR11006651	SRR11006651	Kwale	Kenya		-4.17216	39.4484	PRJNA602495
SRR11006657	SRR11006657	Kwale	Kenya		-4.17216	39.4484	PRJNA602495
SRR11006658	SRR11006658	Kwale	Kenya		-4.17216	39.4484	PRJNA602495
SRR11006673	SRR11006673	KayaBomu	Kenya		-3.93084	39.5965	PRJNA602495
SRR11006677	SRR11006677	KayaBomu	Kenya		-3.93084	39.5965	PRJNA602495
SRR11006679	SRR11006679	KayaBomu	Kenya		-3.93084	39.5965	PRJNA602495
SRR11006686	SRR11006686	Kakamega	Kenya		0.284545	34.7543	PRJNA602495
SRR11006689	SRR11006689	Kakamega	Kenya		0.284545	34.7543	PRJNA602495
SRR11006693	SRR11006693	Bangkok	Thailand				PRJNA602495
SRR11006695	SRR11006695	Kakamega	Kenya		0.284545	34.7543	PRJNA602495
SRR11006704	SRR11006704	Bangkok	Thailand				PRJNA602495
SRR11006706	SRR11006706	Kakamega	Kenya		0.284545	34.7543	PRJNA602495
SRR11006720	SRR11006720	Thies	Senegal		14.7578	-16.9386	PRJNA602495
SRR11006725	SRR11006725	Thies	Senegal		14.7578	-16.9386	PRJNA602495
SRR11006741	SRR11006741	PK10	Senegal		12.6097	-12.2475	PRJNA602495
SRR11006742	SRR11006742	PK10	Senegal		12.6097	-12.2475	PRJNA602495
SRR11006745	SRR11006745	PK10	Senegal		12.6097	-12.2475	PRJNA602495
SRR11006750	SRR11006750	Ganda	Kenya		-3.22049	40.0646	PRJNA602495
SRR11006764	SRR11006764	Ngoye	Senegal		14.6396	-16.4317	PRJNA602495
SRR11006765	SRR11006765	Ngoye	Senegal		14.6396	-16.4317	PRJNA602495
SRR11006770	SRR11006770	Ngoye	Senegal		14.6396	-16.4317	PRJNA602495
SRR11006772	SRR11006772	Ganda	Kenya		-3.22049	40.0646	PRJNA602495
SRR11006782	SRR11006782	Mindin	Senegal		14.0747	-15.2834	PRJNA602495
SRR11006786	SRR11006786	Rabai	Kenya	2009	-3.9342	39.5731	PRJNA602495
SRR11006795	SRR11006795	Lope Village	Gabon		-0.105031	11.608	PRJNA602495
SRR11006799	SRR11006799	Lope Village	Gabon		-0.105031	11.608	PRJNA602495
SRR11006801	SRR11006801	Lope Village	Gabon		-0.105031	11.608	PRJNA602495
SRR11006809	SRR11006809	Libreville	Gabon		0.425977	9.44838	PRJNA602495
SRR11006810	SRR11006810	Libreville	Gabon		0.425977	9.44838	PRJNA602495
SRR11006819	SRR11006819	Libreville	Gabon		0.425977	9.44838	PRJNA602495
SRR11006825	SRR11006825	Franceville	Gabon		-1.63998	13.583	PRJNA602495
SRR11006831	SRR11006831	Franceville	Gabon		-1.63998	13.583	PRJNA602495
SRR11006832	SRR11006832	Franceville	Gabon		-1.63998	13.583	PRJNA602495
SRR11006855	SRR11006855	ShimbaHills	Kenya		-4.25009	39.4007	PRJNA602495
SRR11006857	SRR11006857	ShimbaHills	Kenya		-4.25009	39.4007	PRJNA602495
SRR11006874	SRR11006874	Entebbe	Uganda		0.06444	32.4469	PRJNA602495
SRR11006875	SRR11006875	Entebbe	Uganda		0.06444	32.4469	PRJNA602495
SRR11006880	SRR11006880	Entebbe	Uganda		0.06444	32.4469	PRJNA602495
SRR11006882	SRR11006882	Karenga	Uganda				PRJNA602495
SRR11006883	SRR11006883	Karenga	Uganda				PRJNA602495
SRR11006885	SRR11006885	Virhembe	Kenya		0.238935	34.8478	PRJNA602495
SRR11006892	SRR11006892	Virhembe	Kenya		0.238935	34.8478	PRJNA602495
SRR11006896	SRR11006896	Virhembe	Kenya		0.238935	34.8478	PRJNA602495
SRR11006934	SRR11006934	ShimbaHills	Kenya		-4.25009	39.4007	PRJNA602495
SRR11006945	SRR11006945	Rabai	Kenya		-3.9342	39.5731	PRJNA602495
SRR11006948	SRR11006948	Rabai	Kenya		-3.9342	39.5731	PRJNA602495
SRR11006954	SRR11006954	Rabai	Kenya		-3.9342	39.5731	PRJNA602495
