# Supplementary material for: CRISPR-Cas9 and Cas12a target site richness reflects genomic diversity in natural populations of Anopheles gambiae and Aedes aegypti mosquitoes
Source: BMC Genomics. 2024 Jul 17;25:700. doi: 10.1186/s12864-024-10597-4 (PMC11253549; doi:10.1186/s12864-024-10597-4)
Supplement: Supplementary file 3 — Supplementary Material 3 [file 12864_2024_10597_MOESM3_ESM.xlsx]

## Sheet: Supplementary Data 2
	* Sxl-gRNAs are for Anopheles gambiae and β-Tub or myo-fem for Aedes aegypti
	gRNAs designed in previous works using Cas9
	gRNA Genomic Target Sequences and Complete gRNA sequences
	gRNA ID	gRNA Sequences (5’ to 3’, PAM, NGG)	Reference #	Passed filters
	gRNA-sxl 1	GTTTAACACAGGTCAAGCGGTGG	5,47	Yes
	gRNA-β-Tub 1	TACTACAACGAGGCTACCGGAGG	52	Yes
	gRNA-β-Tub 2	GTCTCCGCAATACGCCCCGGTGG	52	No
	gRNA-β-Tub 3	GATAGGAGCCAAGTTCTGGGAGG	52	Yes
	gRNA-β-Tub 4	CACTATGGATTCGGTCCGAGCGG	52	No
	gRNA-myo-fem 1	GAAATGAAGAGCCATTCGGAGGG	52	No
	gRNA-myo-fem 2	GGTGAAATCAAAGCAACCAAGGG	52	No
	gRNA-myo-fem 3	GGCTTCATCTGGAACCCAGCAGG	52	No
	gRNA-myo-fem 4	GTAACCGTTGCCCTACCCGGTGG	52	No
	gRNAs passed filters in our analysis targeting genes for population suppression using Cas9 and Cas12a
	gRNA Genomic Target Sequences and Complete gRNA sequences
	gRNA ID	gRNA Sequences (5’ to 3’, PAM, NGG or TTTN)	Reference #	Passed filters
	gRNA-sxl 2	TCTGAACATGTTTGATGGCGTGG	This work	Yes
	gRNA-sxl 3	CGCAATACCACCCGTCAGAGTGG	This work	Yes
	gRNA-sxl 4	TTTAACACAGGTCAAGCGGTGGTCAACG	This work	Yes
	gRNA-sxl 5	TTTGATGGCGTGGAGTTGCGCAATACCA	This work	Yes
	gRNA-β-Tub 5	AATCTGGCGCCGGCAACAATTGG	This work	Yes
	gRNA-β-Tub 6	GCTGTCCAAACGGTCCCGCTCGG	This work	Yes
	gRNA-β-Tub 7	GTGGTCCGTAAAGAATCCGAAGG	This work	Yes
	gRNA-β-Tub 8	TTTCCTCCGGTAGCCTCGTTGTAGTACA	This work	Yes
	gRNA-β-Tub 9	TTTGGAACCTGGCACTATGGATTCGGTC	This work	Yes
	gRNA-β-Tub 10	TTTACGGACCACATCGAGTACCGAATCG	This work	Yes
	gRNA-myo-fem 5	GCTCAAGATGCCTAAGCCAGTGG	This work	Yes
	gRNA-myo-fem 6	TTTCATCTCCTCCGAAATGAAGAGCCAT	This work	Yes
